# Supplementary material for: The Preparation of a Novel Hyperbranched Antifouling Material and Application in the Protection of Marine Concrete
Source: Materials (Basel). 2022 Nov 25;15(23):8402. doi: 10.3390/ma15238402 (PMC9741258; doi:10.3390/ma15238402)
Supplement: Supplementary file 1 [file materials-15-08402-s001.zip]

Archive with 1 entries (1 files):
- materials-2045722-supplementary.pdf
